# Supplementary material for: Comparative Transcriptomic Analysis Reveals Novel Insights into the Adaptive Response of Skeletonema costatum to Changing Ambient Phosphorus
Source: Front Microbiol. 2016 Sep 20;7:1476. doi: 10.3389/fmicb.2016.01476 (PMC5028394; doi:10.3389/fmicb.2016.01476)
Supplement: Supplementary file 1 [file Presentation_1.ZIP]

Archive with 12 entries (11 files):
- Supplementary Material/
- Supplementary Material/Fig.S1.tif
- Supplementary Material/Fig.S2.TIF
- Supplementary Material/Fig.S3.tif
- Supplementary Material/Fig.S4.tif
- Supplementary Material/Supplementary Material.doc
- Supplementary Material/Table S1.xls
- Supplementary Material/Table S2.xls
- Supplementary Material/Table S3.xls
- Supplementary Material/Table S4.xls
- Supplementary Material/Table S5.xls
- Supplementary Material/Table S6.xls
