# Supplementary material for: Comparative Transcriptomic Analysis Reveals Novel Insights into the Adaptive Response of Skeletonema costatum to Changing Ambient Phosphorus
Source: Front Microbiol. 2016 Sep 20;7:1476. doi: 10.3389/fmicb.2016.01476 (PMC5028394; doi:10.3389/fmicb.2016.01476)
Supplement: Supplementary file 1 [file Presentation_1.ZIP › Supplementary Material/Table S1.xls]

## Sheet: Sheet1
Table S1. Physiological/ecological relevance of each pair-wise comparison.
Comparison Groups	Physiological/Ecological Relevance
P-deficient vs P-replete	Responses of S. costatum to P deficiency
DIP-4h vs P-replete	Recovery of P-deficient S. costatum after 4h and 28 h DIP-or DOP-resupplement
DOP-4h vs P-replete
DIP-28h vs P-replete
DOP-28h vs P-replete
DIP-supplied-4h vs P-deficient	“Short” time response of P-deficient S. costatum to DIP-or DOP- resupplement
DOP-supplied-4h vs P-deficient
DIP-supplied-28h vs P-deficient	“Long” time response of P-deficient S. costatum to DIP-or DOP- resupplement
DOP-supplied-28h vs P-deficient
DIP-supplied-28h vs DIP-supplied-4h	Recovery of P-deficient S. costatum with the time
DOP-supplied-28h vs DOP-supplied-4h
DOP-supplied-4h vs DIP-supplied-4h	Different responses of P-deficient S. costatum to DIP-or DOP-resupplement
DOP-supplied-28h vs DIP-supplied-28h
