# Supplementary material for: Comparative Transcriptomic Analysis Reveals Novel Insights into the Adaptive Response of Skeletonema costatum to Changing Ambient Phosphorus
Source: Front Microbiol. 2016 Sep 20;7:1476. doi: 10.3389/fmicb.2016.01476 (PMC5028394; doi:10.3389/fmicb.2016.01476)
Supplement: Supplementary file 1 [file Presentation_1.ZIP › Supplementary Material/Table S2.xls]

## Sheet: Sheet1
Table S2. Primers used for qRT-PCR in this study.
Primer name	Primers (Forward and Reverse) (5'-3')	Application	Source
Alkaline-F	CCAATGAGGGCGATGATATT	S. costatum scoap PCR	This study
Alkaline-R	GAGATGGGATCGAAGACAGC
MFS-F	TTGAAATACGCCGAGGAGAG	S. costatum PiT PCR	This study
MSF-R	TTGAGGACGACGAAGAAGGT
CL3039-F	GAGCCTGGGCAACTTACAGA	S. costatum PLD PCR	This study
CL3039-R	CGTCTCCAACTGCTTCTCCT
cryptochrome-F	CTCGGAAGAATGGTTCGGTA	S. costatum cry 1 PCR	This study
cryptochrome-R	RATCCCGCCACTACAAATCAC
phytochrome-F	CATTGCACACTGGTTCCAAA	S. costatum phy B PCR	This study
phytochrome-R	ACATTACAGGCCGTCTTGCT
calm-F	AGCAGCGGAGATGAAACC	S. costatum calm PCR	This study
calm-R	CGATGGAAACGGAACTATTG
