# Supplementary material for: Comparative Transcriptomic Analysis Reveals Novel Insights into the Adaptive Response of Skeletonema costatum to Changing Ambient Phosphorus
Source: Front Microbiol. 2016 Sep 20;7:1476. doi: 10.3389/fmicb.2016.01476 (PMC5028394; doi:10.3389/fmicb.2016.01476)
Supplement: Supplementary file 1 [file Presentation_1.ZIP › Supplementary Material/Table S3.xls]

## Sheet: Sheet1
Table S3. Statistics of all differentially expressed genes pathway enrichment analysis against the KEGG database.
#	Pathway	Differentially expressed genes with pathway annotation									All genes with pathway annotation	Pathway ID	Level 1	Level 2
		P-replete vs P-deficient	P-deplete vs DIP-resupplied-4h	P-deplete vs DOP-resupplied-4h	P-deplete vs DIP-resupplied-28h	P-deplete vs DOP-resupplied-28h	DIP-supplied-4h vs DIP-resupplied-28h	DOP-supplied-4h vs DOP-resupplied-28h	DIP-resupplied-4h vs DOP-supplied-4h	DIP-resupplied-28h vs DOP-resupplied-28h
1	RNA transport	614	368	296	505	658	591	728	146	225	1245	ko03013	Genetic Information Processing	Translation
2	Endocytosis	305	165	134	254	339	288	349	84	83	675	ko04144	Cellular Processes	Transport and catabolism
3	Spliceosome	292	132	109	220	291	212	329	41	85	561	ko03040	Genetic Information Processing	Transcription
4	Glycerophospholipid metabolism	234	126	109	196	260	225	256	54	69	501	ko00564	Metabolism	Lipid metabolism
5	Protein processing in endoplasmic reticulum	220	139	117	149	211	217	265	39	54	551	ko04141	Genetic Information Processing	Folding, sorting and degradation
6	Ether lipid metabolism	198	100	86	173	228	201	225	39	61	428	ko00565	Metabolism	Lipid metabolism
7	Purine metabolism	193	119	122	186	236	217	254	45	50	407	ko00230	Metabolism	Nucleotide metabolism
8	Pyrimidine metabolism	166	107	109	167	205	198	225	40	41	350	ko00240	Metabolism	Nucleotide metabolism
9	Ribosome	144	197	186	69	50	147	190	21	8	258	ko03010	Genetic Information Processing	Translation
10	Plant-pathogen interaction	144	104	71	121	183	108	175	39	54	337	ko04626	Organismal Systems	Environmental adaptation
11	Ribosome biogenesis in eukaryotes	132	94	89	96	125	133	145	17	30	204	ko03008	Genetic Information Processing	Translation
12	RNA polymerase	123	48	48	126	147	135	153	26	23	236	ko03020	Genetic Information Processing	Transcription
13	Glycolysis / Gluconeogenesis	116	108	84	74	92	97	119	62	47	217	ko00010	Metabolism	Carbohydrate metabolism
14	Plant hormone signal transduction	113	72	49	91	134	82	118	31	43	210	ko04075	Environmental Information Processing	Signal transduction
15	RNA degradation	112	63	60	70	95	92	127	18	28	192	ko03018	Genetic Information Processing	Folding, sorting and degradation
16	mRNA surveillance pathway	101	60	49	88	100	91	118	22	34	203	ko03015	Genetic Information Processing	Translation
17	Pentose and glucuronate interconversions	96	59	62	90	122	88	113	28	31	227	ko00040	Metabolism	Carbohydrate metabolism
18	Starch and sucrose metabolism	89	56	52	86	119	84	112	27	38	217	ko00500	Metabolism	Carbohydrate metabolism
19	Oxidative phosphorylation	79	52	51	50	42	56	58	27	13	172	ko00190	Metabolism	Energy metabolism
20	Arginine and proline metabolism	78	61	49	54	81	75	94	34	26	176	ko00330	Metabolism	Amino acid metabolism
21	Inositol phosphate metabolism	77	47	39	55	69	55	78	24	25	168	ko00562	Metabolism	Carbohydrate metabolism
22	Phosphatidylinositol signaling system	76	46	36	53	76	54	89	21	23	173	ko04070	Environmental Information Processing	Signal transduction
23	Pyruvate metabolism	75	60	44	51	65	69	85	36	31	150	ko00620	Metabolism	Carbohydrate metabolism
24	Cysteine and methionine metabolism	61	51	35	39	57	67	67	33	15	130	ko00270	Metabolism	Amino acid metabolism
25	Carbon fixation in photosynthetic organisms	60	65	59	41	49	54	63	30	32	113	ko00710	Metabolism	Energy metabolism
26	Peroxisome	60	50	34	49	62	64	71	29	29	139	ko04146	Cellular Processes	Transport and catabolism
27	Valine, leucine and isoleucine degradation	59	45	36	35	44	55	60	33	22	124	ko00280	Metabolism	Amino acid metabolism
28	Ubiquitin mediated proteolysis	56	31	21	49	58	42	65	19	17	143	ko04120	Genetic Information Processing	Folding, sorting and degradation
29	Glutathione metabolism	55	43	32	36	63	50	71	26	31	143	ko00480	Metabolism	Metabolism of other amino acids
30	Phagosome	54	27	35	37	37	30	61	8	11	110	ko04145	Cellular Processes	Transport and catabolism
31	Basal transcription factors	53	20	15	48	63	44	67	7	21	107	ko03022	Genetic Information Processing	Transcription
32	Nucleotide excision repair	52	34	32	41	64	52	70	4	18	119	ko03420	Genetic Information Processing	Replication and repair
33	ABC transporters	52	44	29	54	70	58	61	12	14	120	ko02010	Environmental Information Processing	Membrane transport
34	Propanoate metabolism	51	35	26	32	34	42	48	26	19	84	ko00640	Metabolism	Carbohydrate metabolism
35	Amino sugar and nucleotide sugar metabolism	51	44	36	60	72	60	84	23	35	129	ko00520	Metabolism	Carbohydrate metabolism
36	Fructose and mannose metabolism	50	50	34	42	51	40	54	30	21	92	ko00051	Metabolism	Carbohydrate metabolism
37	Porphyrin and chlorophyll metabolism	50	34	32	44	50	55	56	12	10	107	ko00860	Metabolism	Metabolism of cofactors and vitamins
38	Glycerolipid metabolism	48	36	22	33	51	35	45	18	20	84	ko00561	Metabolism	Lipid metabolism
39	beta-Alanine metabolism	45	29	22	25	31	37	43	17	16	81	ko00410	Metabolism	Metabolism of other amino acids
40	Glycine, serine and threonine metabolism	45	52	39	33	45	58	55	22	21	111	ko00260	Metabolism	Amino acid metabolism
41	Photosynthesis - antenna proteins	44	62	70	51	65	33	40	17	36	79	ko00196	Metabolism	Energy metabolism
42	Homologous recombination	42	25	26	44	54	47	61	8	18	92	ko03440	Genetic Information Processing	Replication and repair
43	Photosynthesis	41	33	33	25	29	26	20	14	27	68	ko00195	Metabolism	Energy metabolism
44	Terpenoid backbone biosynthesis	41	25	21	31	39	33	39	8	14	80	ko00900	Metabolism	Metabolism of terpenoids and polyketides
45	Ascorbate and aldarate metabolism	41	22	28	23	34	28	45	12	16	98	ko00053	Metabolism	Carbohydrate metabolism
46	Citrate cycle	40	29	29	25	36	34	47	18	19	97	ko00020	Metabolism	Carbohydrate metabolism
47	Aminoacyl-tRNA biosynthesis	39	52	53	39	49	62	69	2	6	90	ko00970	Genetic Information Processing	Translation
48	Butanoate metabolism	38	30	21	23	29	37	37	22	14	72	ko00650	Metabolism	Carbohydrate metabolism
49	Mismatch repair	35	29	30	29	49	29	50	5	16	74	ko03430	Genetic Information Processing	Replication and repair
50	Tyrosine metabolism	34	38	23	18	31	40	32	15	20	64	ko00350	Metabolism	Amino acid metabolism
51	Phenylalanine metabolism	33	28	19	22	29	30	28	10	15	67	ko00360	Metabolism	Amino acid metabolism
52	Fatty acid metabolism	33	32	17	19	18	34	27	23	9	73	ko00071	Metabolism	Lipid metabolism
53	Tryptophan metabolism	32	22	20	23	24	27	31	18	7	61	ko00380	Metabolism	Amino acid metabolism
54	Carotenoid biosynthesis	32	20	15	31	40	36	40	13	12	64	ko00906	Metabolism	Metabolism of terpenoids and polyketides
55	Glyoxylate and dicarboxylate metabolism	32	26	22	24	29	35	35	21	16	69	ko00630	Metabolism	Carbohydrate metabolism
56	Phenylpropanoid biosynthesis	32	21	17	16	22	24	31	9	6	69	ko00940	Metabolism	Biosynthesis of other secondary metabolites
57	Pentose phosphate pathway	31	41	33	33	41	37	41	18	25	69	ko00030	Metabolism	Carbohydrate metabolism
58	Alanine, aspartate and glutamate metabolism	30	44	34	27	37	41	45	20	15	66	ko00250	Metabolism	Amino acid metabolism
59	Base excision repair	30	33	26	39	50	42	52	12	17	83	ko03410	Genetic Information Processing	Replication and repair
60	SNARE interactions in vesicular transport	26	5	2	14	22	13	24	2	6	47	ko04130	Genetic Information Processing	Folding, sorting and degradation
61	Nitrogen metabolism	26	24	15	19	21	23	22	15	5	49	ko00910	Metabolism	Energy metabolism
62	Ubiquinone and other terpenoid-quinone biosynthesis	25	19	14	17	25	31	33	15	14	74	ko00130	Metabolism	Metabolism of cofactors and vitamins
63	Galactose metabolism	24	17	9	17	23	23	28	13	9	50	ko00052	Metabolism	Carbohydrate metabolism
64	Lysine degradation	24	15	15	16	19	22	27	13	8	53	ko00310	Metabolism	Amino acid metabolism
65	Protein export	24	18	14	21	23	27	30	2	4	58	ko03060	Genetic Information Processing	Folding, sorting and degradation
66	Selenocompound metabolism	23	15	13	15	18	25	31	6	1	44	ko00450	Metabolism	Metabolism of other amino acids
67	alpha-Linolenic acid metabolism	23	18	10	20	26	18	22	10	10	52	ko00592	Metabolism	Lipid metabolism
68	DNA replication	23	36	39	21	31	32	40	6	6	67	ko03030	Genetic Information Processing	Replication and repair
69	Histidine metabolism	22	17	15	18	21	21	28	3	4	41	ko00340	Metabolism	Amino acid metabolism
70	Fatty acid biosynthesis	21	10	8	13	20	17	22	5	7	34	ko00061	Metabolism	Lipid metabolism
71	Biosynthesis of unsaturated fatty acids	21	12	10	12	16	14	19	7	6	43	ko01040	Metabolism	Lipid metabolism
72	Steroid biosynthesis	21	17	13	8	19	11	24	5	6	47	ko00100	Metabolism	Lipid metabolism
73	Limonene and pinene degradation	20	19	18	17	19	13	18	8	7	38	ko00903	Metabolism	Metabolism of terpenoids and polyketides
74	Arachidonic acid metabolism	20	18	14	14	17	16	17	7	7	40	ko00590	Metabolism	Lipid metabolism
75	Proteasome	20	5	16	43	35	39	18	5	0	89	ko03050	Genetic Information Processing	Folding, sorting and degradation
76	N-Glycan biosynthesis	18	9	8	15	21	14	20	2	6	42	ko00510	Metabolism	Glycan biosynthesis and metabolism
77	Phenylalanine, tyrosine and tryptophan biosynthesis	18	23	18	15	24	29	25	8	14	42	ko00400	Metabolism	Amino acid metabolism
78	Zeatin biosynthesis	17	12	12	14	16	12	12	1	2	26	ko00908	Metabolism	Metabolism of terpenoids and polyketides
79	Valine, leucine and isoleucine biosynthesis	17	15	18	14	11	17	24	5	3	37	ko00290	Metabolism	Amino acid metabolism
80	Flavonoid biosynthesis	17	12	7	11	21	14	20	12	6	39	ko00941	Metabolism	Biosynthesis of other secondary metabolites
81	Sulfur metabolism	17	21	14	16	26	30	33	16	3	55	ko00920	Metabolism	Energy metabolism
82	Regulation of autophagy	16	16	11	13	18	18	22	6	9	41	ko04140	Cellular Processes	Transport and catabolism
83	Fatty acid elongation	14	10	12	7	5	10	12	5	3	25	ko00062	Metabolism	Lipid metabolism
84	Pantothenate and CoA biosynthesis	14	11	11	8	8	8	19	5	1	26	ko00770	Metabolism	Metabolism of cofactors and vitamins
85	Riboflavin metabolism	13	7	7	10	11	9	10	3	3	20	ko00740	Metabolism	Metabolism of cofactors and vitamins
86	Tropane, piperidine and pyridine alkaloid biosynthesis	13	17	14	8	13	15	10	7	9	21	ko00960	Metabolism	Biosynthesis of other secondary metabolites
87	One carbon pool by folate	13	13	8	7	7	16	14	6	3	31	ko00670	Metabolism	Metabolism of cofactors and vitamins
88	Isoquinoline alkaloid biosynthesis	12	15	11	7	11	14	9	6	9	19	ko00950	Metabolism	Biosynthesis of other secondary metabolites
89	Other types of O-glycan biosynthesis	12	6	3	11	16	11	17	1	6	28	ko00514	Metabolism	Glycan biosynthesis and metabolism
90	Circadian rhythm - plant	11	10	8	11	15	10	15	1	4	19	ko04712	Organismal Systems	Environmental adaptation
91	Synthesis and degradation of ketone bodies	11	6	4	7	11	11	13	3	5	22	ko00072	Metabolism	Lipid metabolism
92	Linoleic acid metabolism	11	10	4	8	13	8	13	6	5	23	ko00591	Metabolism	Lipid metabolism
93	Sulfur relay system	10	8	8	9	11	9	11	0	0	18	ko04122	Genetic Information Processing	Folding, sorting and degradation
94	Lysine biosynthesis	9	10	8	8	8	13	14	4	2	20	ko00300	Metabolism	Amino acid metabolism
95	Stilbenoid, diarylheptanoid and gingerol biosynthesis	8	4	1	2	5	3	4	1	0	14	ko00945	Metabolism	Biosynthesis of other secondary metabolites
96	Glycosylphosphatidylinositol-anchor biosynthesis	8	3	2	6	10	6	9	2	2	16	ko00563	Metabolism	Glycan biosynthesis and metabolism
97	Cutin, suberine and wax biosynthesis	8	5	1	4	8	5	10	4	2	16	ko00073	Metabolism	Lipid metabolism
98	Non-homologous end-joining	8	4	4	11	11	7	12	2	5	19	ko03450	Genetic Information Processing	Replication and repair
99	Circadian rhythm - mammal	7	7	6	6	7	9	7	2	1	15	ko04710	Organismal Systems	Environmental adaptation
100	Monoterpenoid biosynthesis	6	4	4	2	4	6	2	2	2	8	ko00902	Metabolism	Metabolism of terpenoids and polyketides
101	Taurine and hypotaurine metabolism	6	6	3	3	3	6	3	3	1	9	ko00430	Metabolism	Metabolism of other amino acids
102	Cyanoamino acid metabolism	6	4	3	3	2	5	5	3	2	11	ko00460	Metabolism	Metabolism of other amino acids
103	Glucosinolate biosynthesis	6	7	9	9	9	8	7	7	0	13	ko00966	Metabolism	Biosynthesis of other secondary metabolites
104	Thiamine metabolism	6	4	6	7	8	4	7	2	0	17	ko00730	Metabolism	Metabolism of cofactors and vitamins
105	Vitamin B6 metabolism	6	8	8	4	7	10	11	3	1	21	ko00750	Metabolism	Metabolism of cofactors and vitamins
106	Nicotinate and nicotinamide metabolism	5	9	4	5	7	7	7	3	1	14	ko00760	Metabolism	Metabolism of cofactors and vitamins
107	Folate biosynthesis	5	3	4	9	8	8	12	1	2	18	ko00790	Metabolism	Metabolism of cofactors and vitamins
108	Flavone and flavonol biosynthesis	4	1	0	0	1	1	2	2	1	4	ko00944	Metabolism	Biosynthesis of other secondary metabolites
109	Lipoic acid metabolism	4	3	2	2	3	3	3	0	0	5	ko00785	Metabolism	Metabolism of cofactors and vitamins
110	Other glycan degradation	4	1	0	5	6	5	7	1	1	10	ko00511	Metabolism	Glycan biosynthesis and metabolism
111	Sphingolipid metabolism	4	3	1	7	9	8	9	2	5	18	ko00600	Metabolism	Lipid metabolism
112	Brassinosteroid biosynthesis	3	1	1	2	3	1	3	3	1	3	ko00905	Metabolism	Metabolism of terpenoids and polyketides
113	Glycosaminoglycan degradation	3	0	1	2	4	5	5	1	1	7	ko00531	Metabolism	Glycan biosynthesis and metabolism
114	Sesquiterpenoid and triterpenoid biosynthesis	2	2	3	4	3	1	2	0	1	4	ko00909	Metabolism	Metabolism of terpenoids and polyketides
115	Biotin metabolism	2	3	1	2	3	3	2	1	0	4	ko00780	Metabolism	Metabolism of cofactors and vitamins
116	Glycosphingolipid biosynthesis - globo series	2	0	0	3	4	3	4	0	2	6	ko00603	Metabolism	Glycan biosynthesis and metabolism
117	Caffeine metabolism	2	1	2	1	2	2	1	1	1	6	ko00232	Metabolism	Biosynthesis of other secondary metabolites
118	C5-Branched dibasic acid metabolism	2	4	3	3	2	4	4	2	0	7	ko00660	Metabolism	Carbohydrate metabolism
119	Isoflavonoid biosynthesis	1	0	0	0	1	0	1	0	0	4	ko00943	Metabolism	Biosynthesis of other secondary metabolites
120	Diterpenoid biosynthesis	1	4	2	0	0	4	2	3	1	4	ko00904	Metabolism	Metabolism of terpenoids and polyketides
121	Glycosphingolipid biosynthesis - ganglio series	1	0	0	2	3	2	4	0	1	5	ko00604	Metabolism	Glycan biosynthesis and metabolism
122	Betalain biosynthesis	0	1	0	1	2	2	1	1	1	2	ko00965	Metabolism	Biosynthesis of other secondary metabolites
123	D-Arginine and D-ornithine metabolism	0	1	0	0	0	1	0	1	0	1	ko00472	Metabolism	Metabolism of other amino acids
124	Indole alkaloid biosynthesis	0	0	0	0	0	2	2	0	0	2	ko00901	Metabolism	Biosynthesis of other secondary metabolites
