# Supplementary material for: Comparative Transcriptomic Analysis Reveals Novel Insights into the Adaptive Response of Skeletonema costatum to Changing Ambient Phosphorus
Source: Front Microbiol. 2016 Sep 20;7:1476. doi: 10.3389/fmicb.2016.01476 (PMC5028394; doi:10.3389/fmicb.2016.01476)
Supplement: Supplementary file 1 [file Presentation_1.ZIP › Supplementary Material/Table S4.xls]

## Sheet: Sheet1
Table S4. DEGs related to P metabolism of S. costatum under different P conditions among P-replete, P-deficient and P-resupplement, including raw fragments, FPKM and annotation.
geneID	P-replete_FPKM	P-deficient_FPKM	DIP-resupplied-4h_FPKM	DOP-resupplied-4h_FPKM	DIP-resupplied-28h_FPKM	DOP-resupplied-28h_FPKM	Annotation
Phosphate transport
MFS transporter, PHS family, inorganic phosphate transporter
CL4139.Contig2_All	0.1297	3.5007	0.3418	0.8974	1.6073	1.0435	MFS transporter, PHS family, inorganic phosphate transporter
CL4139.Contig1_All	4.313	78.9794	5.9299	9.6735	35.3282	13.5759	MFS transporter, PHS family, inorganic phosphate transporter
solute carrier family 20 (sodium-dependent phosphate transporter)
CL3943.Contig1_All	74.1772	403.069	165.255	127.758	155.661	162.07	solute carrier family 20 (sodium-dependent phosphate transporter)
solute carrier family 25 (mitochondrial phosphate transporter), member 3
Unigene5164_All	0.4575	11.3962	3.8421	2.0859	4.7492	8.0804	solute carrier family 25 (mitochondrial phosphate transporter), member 3
Unigene11022_All	1.423	13.4895	2.7181	1.7898	5.7181	9.6552	solute carrier family 25 (mitochondrial phosphate transporter), member 3
Phosphorus allocation
SPX domain-containing protein involved in vacuolar polyphosphate accumulation
Unigene9559_All	11.9607	275.653	20.187	22.5811	38.1984	13.9629	SPX domain-containing protein involved in vacuolar polyphosphate accumulation
Utilization of organic phosphorus
Alkaline phosphatase
Unigene12370_All	258.875	675.675	17.4102	224.965	456.973	401.471	alkaline phosphatase
Acid phosphatase
Unigene14607_All	0.1005	2.9195	0.397	0.4738	0.6055	1.3703	acid phosphatase [EC:3.1.3.2]
phospholipase A1
CL2254.Contig1_All	0.2916	1.1162	0.5223	0.7394	0.6592	0.5546	phospholipase A1 [EC:3.1.1.32]
CL2254.Contig2_All	0.2463	0.9544	0.2758	0.4802	0.132	0.1378	phospholipase A1 [EC:3.1.1.32]
lysophospholipase II or Phospholipase B
CL4894.Contig1_All	2.0856	8.4109	8.4626	9.1614	4.3983	4.9446	lysophospholipase II [EC:3.1.1.5]
phosphatidylinositol phospholipase C, delta
Unigene2821_All	1.3911	10.2304	8.855	11.2291	1.9964	0.8966	phosphatidylinositol phospholipase C, delta [EC:3.1.4.11]
phospholipase D
CL4470.Contig2_All	0.0777	3.6975	4.3901	4.8881	0.039	0	phospholipase D [EC:3.1.4.4]
CL5657.Contig2_All	0.0256	0.8515	0.7093	0.4595	0.0515	0	phospholipase D [EC:3.1.4.4]
Unigene8515_All	0.1582	3.7767	2.6572	1.7909	0.3179	0.332	phospholipase D [EC:3.1.4.4]
CL3039.Contig2_All	1.6135	35.7952	25.5058	28.7285	0.6078	0.2116	phospholipase D [EC:3.1.4.4]
CL3039.Contig1_All	0.6217	11.8906	6.5807	7.3723	0.5353	0.3727	phospholipase D [EC:3.1.4.4]
CL2769.Contig2_All	0.8881	13.8592	9.704	12.3271	1.1471	0.1997	phospholipase D [EC:3.1.4.4]
Unigene8837_All	1.1288	17.464	3.2678	4.9773	2.6898	2.8369	phospholipase D [EC:3.1.4.4]
CL2881.Contig2_All	0.0714	1.0565	0.4587	1.5498	0.1076	0.0375	phospholipase D [EC:3.1.4.4]
Unigene14729_All	6.1463	80.7453	44.2509	34.8955	18.2661	6.6878	phospholipase D [EC:3.1.4.4]
CL3325.Contig1_All	0.1089	1.4207	0.9221	0.9098	0.5626	0.2611	phospholipase D [EC:3.1.4.4]
CL2403.Contig6_All	7.572	83.6606	88.4061	88.7873	5.7255	2.6483	phospholipase D [EC:3.1.4.4]
CL1061.Contig2_All	0.1356	1.3016	1.0046	0.7993	0.1362	0.0356	phospholipase D [EC:3.1.4.4]
Unigene5062_All	7.756	71.3496	141.24	138.75	65.6955	66.0981	phospholipase D [EC:3.1.4.4]
CL1209.Contig2_All	0.0287	0.253	0.34	0.23	0.0864	0.015	phospholipase D [EC:3.1.4.4]
CL592.Contig2_All	0.7361	6.2211	9.0908	11.8045	3.0635	2.8687	phospholipase D [EC:3.1.4.4]
CL2403.Contig2_All	0.5705	4.7369	4.7909	5.1798	0.2149	0.0748	phospholipase D [EC:3.1.4.4]
CL192.Contig1_All	24.2885	200.422	101.025	107.04	1.8626	0.1945	phospholipase D [EC:3.1.4.4]
Unigene14382_All	0.5871	4.6313	4.8727	6.8678	1.5335	0.616	phospholipase D [EC:3.1.4.4]
Unigene13493_All	0.3265	2.5417	1.8281	1.5401	1.5854	3.0833	phospholipase D [EC:3.1.4.4]
CL3325.Contig3_All	0.197	1.4313	1.0181	1.258	0.8982	0.318	phospholipase D [EC:3.1.4.4]
CL5416.Contig1_All	6.4093	45.3832	21.3894	25.3937	6.2956	1.7933	phospholipase D [EC:3.1.4.4]
CL1922.Contig4_All	14.1067	97.7417	63.7137	56.518	18.9902	9.8069	phospholipase D [EC:3.1.4.4]
CL5221.Contig1_All	1.8253	12.5981	7.4388	11.0627	7.0594	4.0218	phospholipase D [EC:3.1.4.4]
CL5248.Contig1_All	0.2594	1.7165	6.2796	8.2594	1.0913	0.4253	phospholipase D [EC:3.1.4.4]
CL2881.Contig3_All	0.1043	0.6677	0.5669	1.6074	0.0524	0	phospholipase D [EC:3.1.4.4]
CL1100.Contig2_All	0.3265	2.0815	1.8431	1.7598	1.0776	0.2447	phospholipase D [EC:3.1.4.4]
CL2403.Contig1_All	0.4722	2.9666	4.3711	5.3692	0.2747	0.2086	phospholipase D [EC:3.1.4.4]
Unigene7858_All	6.5675	38.3248	20.9226	32.2408	12.6565	8.5783	phospholipase D [EC:3.1.4.4]
CL1061.Contig4_All	2.7842	16.0167	11.7642	10.3382	0.9819	0.5905	phospholipase D [EC:3.1.4.4]
CL366.Contig1_All	0.7161	4.1137	7.4041	8.2947	1.054	0.4893	phospholipase D [EC:3.1.4.4]
CL1090.Contig3_All	0.567	3.2365	5.6016	10.4828	4.4995	1.6657	phospholipase D [EC:3.1.4.4]
CL1061.Contig5_All	1.1903	6.567	6.5916	5.0822	0.3147	0.1315	phospholipase D [EC:3.1.4.4]
Unigene11928_All	2.8404	15.2642	9.5621	12.3451	1.0674	0.6623	phospholipase D [EC:3.1.4.4]
CL1008.Contig1_All	0.2355	1.2219	1.1244	1.1661	0.9264	1.3382	phospholipase D [EC:3.1.4.4]
CL3617.Contig2_All	0.8328	4.1922	4.8957	7.3847	0.3346	0	phospholipase D [EC:3.1.4.4]
CL1008.Contig3_All	0.2751	1.3028	0.9344	1.2003	0.5182	0.5052	phospholipase D [EC:3.1.4.4]
Unigene7453_All	3.5593	16.5764	19.9528	14.1436	1.8074	0.6977	phospholipase D [EC:3.1.4.4]
Unigene9771_All	1.1148	4.8596	7.9302	14.0917	2.5758	2.8072	phospholipase D [EC:3.1.4.4]
CL1505.Contig2_All	1.7796	7.5821	15.8244	13.395	3.088	2.5854	phospholipase D [EC:3.1.4.4]
CL1008.Contig4_All	0.9484	3.9717	4.6026	4.0807	2.8414	3.0724	phospholipase D [EC:3.1.4.4]
CL2382.Contig2_All	0.2104	0.8733	1.344	1.7991	0.1409	0.0589	phospholipase D [EC:3.1.4.4]
CL1061.Contig3_All	0.7941	3.2592	2.7459	1.6343	3.7347	3.0297	phospholipase D [EC:3.1.4.4]
CL1008.Contig5_All	7.4201	30.3728	31.4659	29.8546	14.5732	10.9346	phospholipase D [EC:3.1.4.4]
CL2213.Contig1_All	2.2162	8.9381	6.5376	11.2895	1.1768	1.3288	phospholipase D [EC:3.1.4.4]
N-acyl-phosphatidylethanolamine-hydrolyzing phospholipase D
CL2955.Contig5_All	0.0577	0.3442	0.1709	0.136	0.0579	0.0605	N-acyl-phosphatidylethanolamine-hydrolyzing phospholipase D [EC:3.1.4.54]
tyrosyl-DNA phosphodiesterase 1
CL3317.Contig1_All	0.3625	1.6721	1.4325	1.9883	0.5125	0.2254	tyrosyl-DNA phosphodiesterase 1 [EC:3.1.4.-]
Unigene245_All	0.1213	0.9232	0.8987	1.1632	0.2843	0.1909	tyrosyl-DNA phosphodiesterase 1 [EC:3.1.4.-]
glycerophosphoryl diester phosphodiesterase
CL2999.Contig2_All	1.0892	6.1413	1.367	3.0269	5.1752	1.9768	glycerophosphoryl diester phosphodiesterase [EC:3.1.4.46]
CL5079.Contig1_All	3.6903	18.9858	0.4715	2.5809	6.1041	6.1084	glycerophosphoryl diester phosphodiesterase [EC:3.1.4.46]
Unigene8247_All	0.5409	2674.51	37.0738	187.302	537.468	299.767	glycerophosphoryl diester phosphodiesterase [EC:3.1.4.46]
1-acyl-sn-glycerol-3-phosphate acyltransferase
CL831.Contig2_All	8.6764	1.1257	1.1906	1.3641	2.4211	2.1494	1-acyl-sn-glycerol-3-phosphate acyltransferase [EC:2.3.1.51]
CL4824.Contig1_All	11.178	1.3757	1.3968	2.0839	1.9085	1.0662	1-acyl-sn-glycerol-3-phosphate acyltransferase [EC:2.3.1.51]
CL4824.Contig2_All	12.6351	1.433	1.4468	2.3286	1.429	1.1413	1-acyl-sn-glycerol-3-phosphate acyltransferase [EC:2.3.1.51]
CL831.Contig1_All	75.2904	5.6702	7.693	9.2704	26.6836	11.7276	1-acyl-sn-glycerol-3-phosphate acyltransferase [EC:2.3.1.51]
CL831.Contig4_All	134.08	8.6506	21.7421	20.697	24.1919	9.0215	1-acyl-sn-glycerol-3-phosphate acyltransferase [EC:2.3.1.51]
glycerophosphoryl diester phosphodiesterase
CL2999.Contig2_All	1.0892	6.1413	1.367	3.0269	5.1752	1.9768	glycerophosphoryl diester phosphodiesterase [EC:3.1.4.46]
CL5079.Contig1_All	3.6903	18.9858	0.4715	2.5809	6.1041	6.1084	glycerophosphoryl diester phosphodiesterase [EC:3.1.4.46]
Unigene8247_All	0.5409	2674.51	37.0738	187.302	537.468	299.767	glycerophosphoryl diester phosphodiesterase [EC:3.1.4.46]
1-alkyl-2-acetylglycerophosphocholine esterase
CL3895.Contig1_All	5.7451	28.4933	21.3451	14.8307	4.4582	5.6309	1-alkyl-2-acetylglycerophosphocholine esterase [EC:3.1.1.47]
Sulfolipids metabolism
sulfoquinovosyltransferase
Unigene9839_All	0.4266	700.987	8.099	16.3282	54.5221	29.352	sulfoquinovosyltransferase [EC:2.4.1.-]
Unigene12656_All	178.535	565.044	173.432	198.059	352.053	238.146	sulfoquinovosyltransferase [EC:2.4.1.-]
UDP-sulfoquinovose synthase
Unigene884_All	92.6583	306.289	207.743	228.747	64.0246	53.9168	UDP-sulfoquinovose synthase [EC:3.13.1.1]
desulfoglucosinolate sulfotransferase A/B/C
Unigene586_All	22.2757	50.864	5.906	21.8645	28.5528	21.5972	desulfoglucosinolate sulfotransferase A/B/C [EC:2.8.2.-]
Betaine lipid metabolism
betaine lipid synthase
Unigene14401_All	0	7.7741	0	0	1.1169	2.3331	betaine lipid synthase
