# Supplementary material for: Comparative Transcriptomic Analysis Reveals Novel Insights into the Adaptive Response of Skeletonema costatum to Changing Ambient Phosphorus
Source: Front Microbiol. 2016 Sep 20;7:1476. doi: 10.3389/fmicb.2016.01476 (PMC5028394; doi:10.3389/fmicb.2016.01476)
Supplement: Supplementary file 1 [file Presentation_1.ZIP › Supplementary Material/Table S5.xls]

## Sheet: Sheet1
Table S5. DEGs related to circadian rhythm in S. costatum under different P conditions among P-replete, P-deficient and P-resupply, including raw fragments, FPKM and annotation.
geneID	P-replete_FPKM	P-deficient_FPKM	DIP-resupplied-4h_FPKM	DOP-resupplied-4h_FPKM	DIP-resupplied-28h_FPKM	DOP-resupplied-28h_FPKM	Annotation
phytochrome B
CL1295.Contig1_All	1.8137	8.2928	2.4699	3.1443	0.6402	0.1029	phytochrome B
Unigene10317_All	0.8024	4.1044	1.3873	1.1894	0.2591	0.0601	phytochrome B
Unigene5160_All	1.4533	17.8591	4.5372	4.5515	0.4088	0	phytochrome B
cryptochrome 1
Unigene9182_All	0.1594	5.1112	1.8202	3.1582	0.2669	0.2044	cryptochrome 1
circadian clock associated 1
Unigene7992_All	230.476	382.782	186.05	261.918	203.789	177.531	circadian clock associated 1
casein kinase II subunit alpha
CL3103.Contig1_All	1.2901	6.1512	11.8624	11.1454	3.6313	2.4659	casein kinase II subunit alpha [EC:2.7.11.1]
casein kinase II subunit beta
Unigene9008_All	6.1029	17.7312	16.8787	18.0211	10.0381	5.8622	casein kinase II subunit beta
ribonuclease P/MRP protein subunit RPP1
Unigene15035_All	0.8972	53.6026	137.304	122.016	9.5013	3.687	ribonuclease P/MRP protein subunit RPP1 [EC:3.1.26.5]
Unigene9450_All	10.8028	70.3153	42.8578	62.3283	31.9677	16.7822	ribonuclease P/MRP protein subunit RPP1 [EC:3.1.26.5]
pseudo-response regulator 5
Unigene1336_All	0	0.5613	7.7089	8.4536	0.1552	0.0811	pseudo-response regulator 5
