# Supplementary material for: Comparative Transcriptomic Analysis Reveals Novel Insights into the Adaptive Response of Skeletonema costatum to Changing Ambient Phosphorus
Source: Front Microbiol. 2016 Sep 20;7:1476. doi: 10.3389/fmicb.2016.01476 (PMC5028394; doi:10.3389/fmicb.2016.01476)
Supplement: Supplementary file 1 [file Presentation_1.ZIP › Supplementary Material/Table S6.xls]

## Sheet: Sheet1
Table S6. DEGs related to other important metabolism in S. costatum under different P conditions among P-replete, P-deficient and P-resupplement, including raw fragments, FPKM and annotation.
geneID	P-replete_FPKM	P-deficient_FPKM	DIP-resupplied-4h_FPKM	DOP-resupplied-4h_FPKM	DIP-resupplied-28h_FPKM	DOP-resupplied-28h_FPKM	Annotation
Nucleotide metabolism
DNA-directed RNA polymerases I, II, and III subunit RPABC3
CL2080.Contig3_All	0.1799	2.8013	6.1037	6.2804	0.9641	1.5104	DNA-directed RNA polymerases I, II, and III subunit RPABC3
CL2080.Contig1_All	0.181	1.8782	6.0193	9.389	0.8484	0.6962	DNA-directed RNA polymerases I, II, and III subunit RPABC3
CL2080.Contig2_All	0.6767	4.3416	13.614	15.7258	2.719	1.1618	DNA-directed RNA polymerases I, II, and III subunit RPABC3
DNA-directed RNA polymerases I, II, and III subunit RPABC2
CL2857.Contig1_All	4.0296	26.3568	37.5591	37.941	33.3012	31.1915	DNA-directed RNA polymerases I, II, and III subunit RPABC2
DNA-directed RNA polymerases I, II, and III subunit RPABC1
CL183.Contig1_All	5.0481	27.8304	44.8877	47.1257	16.6626	11.4875	DNA-directed RNA polymerases I, II, and III subunit RPABC1
CL183.Contig2_All	5.5588	22.8744	32.8879	36.2747	19.315	14.8213	DNA-directed RNA polymerases I, II, and III subunit RPABC1
DNA-directed RNA polymerase subunit alpha [EC:2.7.7.6]
Unigene3728_All	0.1038	1.724	1.436	0.1959	1.6686	0.4357	DNA-directed RNA polymerase subunit alpha [EC:2.7.7.6]
DNA-directed RNA polymerase III subunit RPC5
Unigene10552_All	12.7013	59.8925	26.4069	33.9934	26.4767	14.4965	DNA-directed RNA polymerase III subunit RPC5
DNA-directed RNA polymerase III subunit RPC3
Unigene11981_All	0.8828	5.9142	13.0835	18.1248	1.419	0.8926	DNA-directed RNA polymerase III subunit RPC3
DNA-directed RNA polymerase II subunit RPB1
CL568.Contig1_All	0.0873	13.1445	16.8271	18.3733	0.6142	0.1833	DNA-directed RNA polymerase II subunit RPB1 [EC:2.7.7.6]
CL232.Contig3_All	0.7833	28.8618	10.5124	18.2577	1.1476	0.137	DNA-directed RNA polymerase II subunit RPB1 [EC:2.7.7.6]
CL232.Contig4_All	1.0026	31.5957	13.6788	21.2709	2.2073	0.1567	DNA-directed RNA polymerase II subunit RPB1 [EC:2.7.7.6]
CL232.Contig2_All	1.2971	39.8223	11.9388	24.1506	1.7832	0	DNA-directed RNA polymerase II subunit RPB1 [EC:2.7.7.6]
Unigene11432_All	1.6703	33.0956	25.3534	30.5097	0.4576	0.1593	DNA-directed RNA polymerase II subunit RPB1 [EC:2.7.7.6]
CL568.Contig2_All	0.4151	8.002	10.5469	9.9582	0.1787	0.0622	DNA-directed RNA polymerase II subunit RPB1 [EC:2.7.7.6]
CL568.Contig3_All	0.4938	7.304	12.0149	16.8291	0.8062	1.0363	DNA-directed RNA polymerase II subunit RPB1 [EC:2.7.7.6]
Unigene8020_All	37.1667	505.412	835.297	618.737	113.762	51.2916	DNA-directed RNA polymerase II subunit RPB1 [EC:2.7.7.6]
CL2403.Contig4_All	32.4578	272.566	216.971	234.805	45.2128	23.3087	DNA-directed RNA polymerase II subunit RPB1 [EC:2.7.7.6]
CL3207.Contig2_All	2.655	20.0289	21.8809	22.48	1.236	0.0679	DNA-directed RNA polymerase II subunit RPB1 [EC:2.7.7.6]
CL864.Contig4_All	14.1947	105.483	1.0994	17.5891	93.4546	60.8463	DNA-directed RNA polymerase II subunit RPB1 [EC:2.7.7.6]
Unigene3633_All	6.6115	47.6678	4.2384	8.3316	0.4563	0.2648	DNA-directed RNA polymerase II subunit RPB1 [EC:2.7.7.6]
Unigene3032_All	95.9198	682.262	503.177	468.56	15.5711	5.8083	DNA-directed RNA polymerase II subunit RPB1 [EC:2.7.7.6]
CL4976.Contig1_All	24.3238	157.477	97.3049	94.7798	5.0112	1.6675	DNA-directed RNA polymerase II subunit RPB1 [EC:2.7.7.6]
Unigene10798_All	0.9094	5.5391	2.0098	2.9122	0.2404	0.1004	DNA-directed RNA polymerase II subunit RPB1 [EC:2.7.7.6]
CL3647.Contig1_All	0.2149	1.0856	0.9909	0.9191	0.2879	0.1804	DNA-directed RNA polymerase II subunit RPB1 [EC:2.7.7.6]
CL3207.Contig1_All	4.4255	21.2521	24.0153	23.615	1.6589	0.4158	DNA-directed RNA polymerase II subunit RPB1 [EC:2.7.7.6]
Unigene4189_All	9.8079	43.5209	15.5603	22.808	7.3087	4.6112	DNA-directed RNA polymerase II subunit RPB1 [EC:2.7.7.6]
DNA-directed RNA polymerase I subunit RPA1
Unigene6722_All	0.3688	4.4803	89.7122	55.2285	0.8063	0.3186	DNA-directed RNA polymerase I subunit RPA1 [EC:2.7.7.6]
Unigene3732_All	0.5732	5.7332	95.1981	62.579	1.3088	0.3827	DNA-directed RNA polymerase I subunit RPA1 [EC:2.7.7.6]
Unigene2817_All	1.1608	8.5302	155.451	98.533	2.6822	2.1193	DNA-directed RNA polymerase I subunit RPA1 [EC:2.7.7.6]
DNA-directed RNA polymerase I subunit RPA43
Unigene3546_All	6.092	27.2617	30.7921	37.9786	50.5998	28.7172	DNA-directed RNA polymerase I subunit RPA43
DNA-directed RNA polymerases I and III subunit RPAC2
Unigene15352_All	3.1183	14.7703	89.7379	66.1594	19.0234	19.631	DNA-directed RNA polymerases I and III subunit RPAC2
DNA-directed RNA polymerases I and III subunit RPAC1
Unigene4702_All	3.4927	20.1134	52.541	52.2205	25.9569	22.4608	DNA-directed RNA polymerases I and III subunit RPAC1
DNA polymerase
Unigene197_All	0.498	9.1356	11.8218	16.5235	2.0303	1.9823	DNA polymerase I [EC:2.7.7.7]
CL568.Contig6_All	0.0888	3.8714	6.844	6.8697	0.1784	0.2795	DNA polymerase eta subunit [EC:2.7.7.7]
CL4680.Contig1_All	0.4756	3.0754	31.0279	13.9067	1.8374	1.5737	DNA polymerase alpha subunit A [EC:2.7.7.7]
urate oxidase
Unigene15962_All	0.2234	2.319	0.5519	0.2108	1.2345	0.7033	urate oxidase [EC:1.7.3.3]
xanthine dehydrogenase/oxidase
Unigene8994_All	88.0795	20.949	1.3992	7.6101	22.5527	8.0242	xanthine dehydrogenase/oxidase [EC:1.17.1.4 1.17.3.2]
CTP synthase
Unigene6288_All	3.1574	12.8459	76.2643	57.6146	12.738	15.1328	CTP synthase [EC:6.3.4.2]
UMP-CMP kinase
Unigene16885_All	0.1209	3.1375	0.3584	0	0.4859	1.1418	UMP-CMP kinase [EC:2.7.4.- 2.7.4.14]
phosphoribosylamine--glycine ligase
Unigene9066_All	0.9608	7.9234	128.196	85.8787	3.0259	3.6235	phosphoribosylamine--glycine ligase [EC:6.3.4.13]
IMP dehydrogenase
Unigene10663_All	1.9996	15.9314	149.184	93.1473	12.1409	7.7441	IMP dehydrogenase [EC:1.1.1.205]
adenylate kinase
Unigene10168_All	0	1.6581	0.6071	0.5796	0.6172	1.5472	adenylate kinase [EC:2.7.4.3]
Unigene4605_All	0.2784	3.872	1.5954	1.3657	2.5731	3.5053	adenylate kinase [EC:2.7.4.3]
Unigene11229_All	0.1604	2.1638	1.0299	0.7564	2.0943	3.5335	adenosine kinase [EC:2.7.1.20]
Unigene9555_All	0.409	3.0563	0.5657	0.9259	1.9721	3.5188	adenosine kinase [EC:2.7.1.20]
CL1509.Contig1_All	0.202	1.1007	0.6486	0.6828	0.2537	0.1766	adenosine kinase [EC:2.7.1.20]
adenine phosphoribosyltransferase
Unigene16030_All	0	1.7537	1.2141	0.2898	0.4629	0.967	adenine phosphoribosyltransferase [EC:2.4.2.7]
histone arginine demethylase JMJD6
Unigene9298_All	0	2.4169	3.5395	3.4358	0.7798	0.3132	histone arginine demethylase JMJD6 [EC:1.14.11.-]
CL232.Contig1_All	1.9727	37.4403	19.9083	25.6545	2.6896	0.1478	histone arginine demethylase JMJD6 [EC:1.14.11.-]
guanylate cyclase soluble subunit beta
CL758.Contig4_All	0.4835	6.6072	5.6924	5.3781	0.8095	0.3171	guanylate cyclase soluble subunit beta [EC:4.6.1.2]
CL758.Contig2_All	0.0299	0.3572	0.207	0.4094	0.015	0.0471	guanylate cyclase soluble subunit beta [EC:4.6.1.2]
Unigene3735_All	0.4795	2.787	0.2842	0.3619	2.0231	0.6037	guanylate cyclase soluble subunit beta [EC:4.6.1.2]
uridine nucleosidase
CL1639.Contig1_All	1.0051	5.9613	2.3585	2.4551	1.6048	0.7345	uridine nucleosidase [EC:3.2.2.3]
CL1639.Contig2_All	1.8533	10.4831	6.7977	7.9873	2.0596	0.8507	uridine nucleosidase [EC:3.2.2.3]
uridine monophosphate synthetase
Unigene5161_All	0.5682	4.685	100.984	77.3609	7.6422	6.3921	uridine monophosphate synthetase [EC:2.4.2.10 4.1.1.23]
uracil phosphoribosyltransferase
Unigene15903_All	0.1777	2.8898	0.7609	0.95	1.4282	3.2321	uracil phosphoribosyltransferase [EC:2.4.2.9]
UDP-galactopyranose mutase
CL4579.Contig1_All	1.2267	8.3572	14.3259	15.9035	11.7226	7.3924	UDP-galactopyranose mutase [EC:5.4.99.9]
CL4579.Contig3_All	1.4281	6.4891	7.1177	7.6043	6.8546	3.9293	UDP-galactopyranose mutase [EC:5.4.99.9]
CL4579.Contig2_All	0.1895	0.8195	0.7489	0.9236	0.5077	0.2983	UDP-galactopyranose mutase [EC:5.4.99.9]
thioredoxin reductase (NADPH)
Unigene4212_All	1.0095	6.5123	2.3736	3.3754	1.2452	0.8447	thioredoxin reductase (NADPH) [EC:1.8.1.9]
Unigene4733_All	11.4632	49.1562	139.062	110.081	47.0729	26.7982	thioredoxin reductase (NADPH) [EC:1.8.1.9]
solute carrier family 39 (zinc transporter), member 1/2/3
CL5683.Contig6_All	1.6755	8.6279	5.539	7.1731	1.4566	0.2366	solute carrier family 39 (zinc transporter), member 1/2/3
CL5683.Contig7_All	1.654	7.5896	5.6335	5.5842	0.6559	0.2283	solute carrier family 39 (zinc transporter), member 1/2/3
serine/arginine repetitive matrix protein 1
Unigene7576_All	0.0541	1.6288	0.401	0.4849	2.0657	2.8389	serine/arginine repetitive matrix protein 1
RecQ-mediated genome instability protein 1
CL436.Contig2_All	17.9105	81.2576	112.759	86.945	49.3789	25.9584	RecQ-mediated genome instability protein 1
pyruvate kinase
Unigene7310_All	0.9964	7.3335	9.0095	16.1504	2.6087	2.5662	pyruvate kinase [EC:2.7.1.40]
CL1203.Contig2_All	0.1556	0.7429	1.691	2.143	0.2814	0.3592	pyruvate kinase [EC:2.7.1.40]
pseudouridylate synthase
CL368.Contig3_All	0.2396	2.1971	3.3542	6.1414	1.5247	1.0058	pseudouridylate synthase [EC:4.2.1.70]
Unigene7859_All	0.6614	5.7209	15.9017	12.6177	1.2551	1.2723	pseudouridylate synthase [EC:4.2.1.70]
phosphoribosylformylglycinamidine cyclo-ligase
Unigene13603_All	1.4458	11.1832	164.376	109.76	3.5619	6.1402	phosphoribosylformylglycinamidine cyclo-ligase [EC:6.3.3.1]
nucleolin
Unigene10854_All	19.0917	104.952	37.4253	49.1112	18.6277	7.6671	nucleolin
nuclear transcription Y subunit beta
Unigene13991_All	1.5841	15.1497	167.353	147.726	14.3223	9.379	nuclear transcription Y subunit beta
nuclear pore complex protein Nup98-Nup96
Unigene7476_All	1.3609	5.5011	43.8037	35.3708	8.3106	7.0642	nuclear pore complex protein Nup98-Nup96
DNA-directed RNA polymerase I subunit RPA2
Unigene242_All	0.3728	4.0211	62.7958	40.8923	1.5648	1.0896	DNA-directed RNA polymerase I subunit RPA2 [EC:2.7.7.6]
creatine kinase
Unigene14814_All	0.2719	3.1809	1.636	1.0958	2.458	5.1605	creatine kinase [EC:2.7.3.2]
apyrase
Unigene6078_All	0.9718	9.7585	33.9886	35.7752	4.1246	3.0589	apyrase [EC:3.6.1.5]
nuclear factor related to kappa-B-binding protein
CL469.Contig1_All	92.3455	17.765	40.8495	8.1181	62.0794	61.84	nuclear factor related to kappa-B-binding protein
guanylate kinase
CL1994.Contig1_All	45.349	10.6999	16.5304	36.1895	47.5373	22.579	guanylate kinase [EC:2.7.4.8]
Photosynthesis
ribulose-bisphosphate carboxylase
CL1665.Contig1_All	7.108	20.7923	6.7676	9.8976	10.0077	6.4312	ribulose-bisphosphate carboxylase large chain [EC:4.1.1.39]
Unigene13398_All	3.1987	9.62	7.2413	1.5443	2.8844	1.0306	ribulose-bisphosphate carboxylase large chain [EC:4.1.1.39]
photosystem II P680
Unigene2849_All	1.3955	78.3138	7.6651	1.6288	5.2038	3.4497	photosystem II P680 reaction center D2 protein
Unigene8194_All	5.6585	562.989	62.3131	11.2915	14.8668	10.9607	photosystem II P680 reaction center D1 protein
photosystem I P700 chlorophyll a apoprotein A1
Unigene10378_All	0.3655	5.9478	2.3602	0.5911	2.5834	1.3012	photosystem I P700 chlorophyll a apoprotein A1
light-harvesting complex II chlorophyll a/b binding protein 5
CL767.Contig1_All	0.3797	2.2332	1.0004	0.7164	2.4158	2.6559	light-harvesting complex II chlorophyll a/b binding protein 5
CL767.Contig2_All	0.4887	6.9744	2.4746	2.3051	3.9889	3.9098	light-harvesting complex II chlorophyll a/b binding protein 5
light-harvesting complex I chlorophyll a/b binding protein 4
Unigene11382_All	0.2429	2.6476	0.8401	0.8021	0.4881	2.2942	light-harvesting complex I chlorophyll a/b binding protein 4
Unigene4475_All	0.371	6.9312	2.0946	1.1499	4.4192	3.7815	light-harvesting complex I chlorophyll a/b binding protein 4
Unigene6168_All	0.4361	7.0913	2.3698	0.8913	2.4826	4.0419	light-harvesting complex I chlorophyll a/b binding protein 4
Unigene6437_All	0.2193	3.8687	1.029	0.7756	1.5418	1.8979	light-harvesting complex I chlorophyll a/b binding protein 4
light-harvesting complex I chlorophyll a/b binding protein 1
CL2784.Contig2_All	0.3943	18.0768	18.3764	0.868	0.7263	0.3448	light-harvesting complex I chlorophyll a/b binding protein 1
CL2784.Contig3_All	3.857	78.6634	44.2681	4.1842	7.6848	5.868	light-harvesting complex I chlorophyll a/b binding protein 1
CL3069.Contig1_All	0.4239	8.212	1.6751	1.4661	2.6967	1.7789	light-harvesting complex I chlorophyll a/b binding protein 1
CL3069.Contig2_All	0.3751	35.2813	24.9686	10.1728	2.4022	0.8363	light-harvesting complex I chlorophyll a/b binding protein 1
CL355.Contig1_All	0.2991	35.4935	8.9639	0.8465	0.9014	0.5753	light-harvesting complex I chlorophyll a/b binding protein 1
CL355.Contig2_All	4.2886	29.8331	8.5246	3.0342	2.0515	2.1427	light-harvesting complex I chlorophyll a/b binding protein 1
CL4028.Contig1_All	0.2318	6.4947	3.8926	0.6559	0.388	0	light-harvesting complex I chlorophyll a/b binding protein 1
CL4028.Contig2_All	0.3277	5.2718	2.3473	0.3091	0	0.1719	light-harvesting complex I chlorophyll a/b binding protein 1
Unigene14224_All	0.2647	4.9459	1.5694	0.5494	3.6169	4.3332	light-harvesting complex I chlorophyll a/b binding protein 1
Unigene14338_All	0.0836	3.4712	2.313	0.0789	0.336	0.3509	light-harvesting complex I chlorophyll a/b binding protein 1
Unigene15344_All	3.6442	27.0844	55.2932	23.6957	14.0553	14.7483	light-harvesting complex I chlorophyll a/b binding protein 1
Unigene4754_All	0.4379	5.8329	1.6585	1.0327	4.8391	6.4326	light-harvesting complex I chlorophyll a/b binding protein 1
Unigene4903_All	0.4511	6.0864	2.674	0.6687	2.7836	2.1636	light-harvesting complex I chlorophyll a/b binding protein 1
Unigene5135_All	0.3086	3.1225	2.5913	2.7652	0.5425	0.3238	light-harvesting complex I chlorophyll a/b binding protein 1
Unigene5207_All	0.171	2.4848	0.4224	0.4033	1.632	2.6914	light-harvesting complex I chlorophyll a/b binding protein 1
Unigene8292_All	0.1276	3.7093	1.198	0.4214	1.4104	1.4731	light-harvesting complex I chlorophyll a/b binding protein 1
Unigene8875_All	0.9831	74.1672	63.1949	3.014	1.9135	2.3209	light-harvesting complex I chlorophyll a/b binding protein 1
Unigene8876_All	3.0325	57.5195	31.8336	4.0764	5.3312	2.7841	light-harvesting complex I chlorophyll a/b binding protein 1
Unigene8877_All	0.1273	3.3699	1.3838	0.3003	0.3198	0.0668	light-harvesting complex I chlorophyll a/b binding protein 1
Unigene8878_All	1.6427	10.4005	14.2826	8.9879	2.4754	1.5512	light-harvesting complex I chlorophyll a/b binding protein 1
photosystem II CP43 chlorophyll apoprotein
Unigene11406_All	0.5221	48.2325	2.5794	0.4926	1.6785	0.767	photosystem II CP43 chlorophyll apoprotein
photosystem I subunit XI
Unigene6746_All	0.4144	2.5809	0.9213	0.4887	2.8103	1.522	photosystem I subunit XI
photosystem I subunit VII
Unigene15174_All	0.1279	2.8551	0.8217	1.3276	7.5833	1.4096	photosystem I subunit VII
photosystem II cytochrome c550
Unigene10624_All	0.4922	2.2755	0.4421	0.8441	6.3376	1.5492	photosystem II cytochrome c550
photosystem II cytochrome b559 subunit alpha
Unigene9238_All	1.0451	4.9489	2.0005	0.801	2.559	2.193	photosystem II cytochrome b559 subunit alpha
F-type H+-transporting ATPase
Unigene16617_All	0	2.2421	0.8209	1.0973	0	1.2204	F-type H+-transporting ATPase subunit gamma [EC:3.6.3.14]
Unigene16618_All	0	3.5657	0.8082	1.0803	0.3287	0.3433	F-type H+-transporting ATPase subunit gamma [EC:3.6.3.14]
Unigene10491_All	0.2999	6.0024	2.6876	0.9699	3.4643	1.3934	F-type H+-transporting ATPase subunit beta [EC:3.6.3.14]
Unigene3923_All	0.318	1.2733	1.5263	0.8144	3.332	1.0011	F-type H+-transporting ATPase subunit alpha [EC:3.6.3.14]
cytochrome b6
Unigene9868_All	0.3437	6.6883	1.3158	0.5674	1.6831	0.4057	cytochrome b6
Unigene3237_All	0.3503	5.0299	1.7306	0.8262	2.3462	3.5532	cytochrome c6
cytochrome b6-f complex iron-sulfur subunit
Unigene15722_All	0.196	5.6946	1.6133	1.1091	1.7716	1.5762	cytochrome b6-f complex iron-sulfur subunit [EC:1.10.9.1]
Glycolysis
triosephosphate isomerase
Unigene1270_All	0	1.9488	1.1925	1.3917	0.4042	3.5179	triosephosphate isomerase (TIM) [EC:5.3.1.1]
Unigene8200_All	0.6264	12.1745	2.9817	1.504	3.4893	5.0783	triosephosphate isomerase (TIM) [EC:5.3.1.1]
Unigene4673_All	0.4065	5.9063	1.3052	1.342	2.2458	3.6784	triosephosphate isomerase (TIM) [EC:5.3.1.1]
phosphoglycerate kinase
Unigene10767_All	0.0754	3.2077	1.7129	0.5689	2.0446	2.61	phosphoglycerate kinase [EC:2.7.2.3]
Unigene3843_All	0.1264	2.3617	0.9992	0.2385	1.0159	3.0507	phosphoglycerate kinase [EC:2.7.2.3]
Unigene15908_All	0.4472	3.5583	0.81	0.3515	2.0964	2.5806	phosphoglycerate kinase [EC:2.7.2.3]
Unigene15910_All	0.5918	3.2468	0.6683	0.3988	1.4439	1.2419	phosphoglycerate kinase [EC:2.7.2.3]
6-phosphofructokinase
CL2496.Contig1_All	0.313	4.5974	2.4498	1.8622	4.3531	6.4662	6-phosphofructokinase [EC:2.7.1.11]
fructose-1,6-bisphosphatase I
Unigene9226_All	0.0873	3.3966	1.6813	1.1114	1.9287	4.624	fructose-1,6-bisphosphatase I [EC:3.1.3.11]
fructose-bisphosphate aldolase
Unigene6119_All	0.6449	4.9782	1.9911	2.7376	8.0172	16.7047	fructose-bisphosphate aldolase, class I [EC:4.1.2.13]
pyruvate kinase
CL1203.Contig2_All	0.1556	0.7429	1.691	2.143	0.2814	0.3592	pyruvate kinase [EC:2.7.1.40]
Unigene7310_All	0.9964	7.3335	9.0095	16.1504	2.6087	2.5662	pyruvate kinase [EC:2.7.1.40]
pyruvate dehydrogenase
Unigene1078_All	0.0818	2.2074	0.5657	0.5401	1.3969	1.7165	pyruvate dehydrogenase E1 component subunit beta [EC:1.2.4.1]
Unigene17290_All	0	2.265	1.078	0.8822	1.0961	0.9813	pyruvate dehydrogenase E1 component subunit beta [EC:1.2.4.1]
aldose 1-epimerase
CL5315.Contig1_All	2.8827	13.5503	10.0742	8.8097	12.6605	5.8742	aldose 1-epimerase [EC:5.1.3.3]
Unigene4230_All	1.4566	22.7374	9.6764	15.5851	3.5235	0.8647	aldose 1-epimerase [EC:5.1.3.3]
Unigene6880_All	1.4875	13.7478	4.129	3.3409	0.2135	0	aldose 1-epimerase [EC:5.1.3.3]
Unigene7616_All	1.3822	7.6694	6.6703	9.7287	3.8985	1.4502	aldose 1-epimerase [EC:5.1.3.3]
Cell cycle
cyclin-dependent kinase
Unigene12495_All	0.3585	3.051	0.7084	0.8793	1.8007	2.9339	cyclin-dependent kinase regulatory subunit CKS1
CL1820.Contig1_All	0.994	7.2424	3.8497	4.8759	3.1954	1.8564	cyclin-dependent kinase 9 [EC:2.7.11.22 2.7.11.23]
Unigene18790_All	0.2516	2.0893	0.7458	1.6616	0.7583	3.6962	cyclin-dependent kinase 2 [EC:2.7.11.22]
Unigene3677_All	0.2131	2.2115	1.0526	0.5025	0.7492	2.7945	cyclin-dependent kinase 2 [EC:2.7.11.22]
Unigene5449_All	0.1076	1.5638	0.8506	0.4061	1.1892	2.71	cyclin-dependent kinase 2 [EC:2.7.11.22]
Unigene7451_All	3.6641	7.1957	7.0982	8.6749	4.4747	3.3545	cyclin-dependent kinase 2 [EC:2.7.11.22]
calcyclin binding protein
CL2259.Contig1_All	4.9823	6.3645	2.6979	15.3653	15.9779	12.9685	calcyclin binding protein
CL2259.Contig2_All	4.0397	10.8551	8.2192	16.325	15.0979	11.2969	calcyclin binding protein
Unigene3046_All	2.6306	4.3329	25.6515	29.455	3.2172	2.1601	calcyclin binding protein
cyclin B
CL2738.Contig1_All	0.6605	4.2504	2.2188	3.0739	2.5657	1.9405	cyclin B
CL2738.Contig2_All	0	2.2869	0.4031	0.5389	0.5329	0.4281	cyclin B
Unigene14149_All	21.992	82.8556	55.3111	52.5963	23.8418	4.6467	cyclin B
Unigene2951_All	0.626	5.414	2.8861	3.789	3.2489	3.0649	cyclin B
Unigene3061_All	1.3568	147.634	30.7953	71.1209	47.9628	22.7004	cyclin B
Unigene547_All	0.7239	2.0535	2.5269	5.8724	1.8906	1.2152	cyclin B
Unigene9663_All	19.6307	52.7389	29.9928	54.5494	28.942	16.5931	cyclin B
cyclin H
CL2566.Contig1_All	4.8486	10.9177	6.739	8.7213	6.3155	2.9317	cyclin H
CL2566.Contig2_All	4.1485	9.8293	7.2452	10.2777	8.3771	4.6605	cyclin H
cyclin D3, plant
Unigene13602_All	4.4093	16.6583	7.6673	15.3401	2.0907	0.8142	cyclin D3, plant
cyclin A
CL3214.Contig3_All	0.8859	4.0565	2.8317	2.9987	2.4081	0.8202	cyclin A
CL3214.Contig4_All	1.1189	2.5865	2.3114	1.7271	0.7664	0.2668	cyclin A
CL5618.Contig2_All	22.2251	3.5307	5.6016	0.8557	25.6531	41.6891	cyclin A
Unigene10482_All	0.3172	3.3396	1.7014	2.4368	2.7771	1.0461	cyclin A
Unigene4567_All	139.452	270.961	122.925	105.267	79.9818	47.399	cyclin A
Unigene508_All	4.5525	8.8173	0.8032	2.8758	6.0433	1.9618	cyclin A
